# Supplementary material for: Genomic features of liquid biopsies from patients with prostate cancer with and without ductal adenocarcinoma
Source: J Pathol Clin Res. 2025 Apr 2;11(3):e70026. doi: 10.1002/2056-4538.70026 (PMC11963801; doi:10.1002/2056-4538.70026)
Supplement: Supplementary file 2 — Table S1. DA percentage for each patient receiving liquid biopsy [file CJP2-11-e70026-s001.xlsx]

## Sheet: Table S1
Genomic features of liquid biopsies from patients with prostate cancer with and without ductal adenocarcinoma
Q Zhu, T Wang, Y Shi, X Zhou et al. J Pathol Clin Res
https://doi.org/10.1002/2056-4538.70026
Table S1. DA percentage for each patient receiving liquid biopsy
ID	radical prostatectomy	prostatic biopsy	DA percentage final
HXDA001	NA	0.2	0.2
HXDA002	0.1	0.1	0.1
HXDA003	0.02	0.05	0.02
HXDA004	NA	0.1	0.1
HXDA005	0.1	0.02	0.1
HXDA006	0.3	0.3	0.3
HXDA007	NA	0.05	0.05
HXDA008	0.02	0.05	0.02
HXDA009	NA	0.05	0.05
HXDA010	0.15	0.1	0.15
HXDA011	NA	0.1	0.1
HXDA012	NA	0.05	0.05
HXDA013	NA	0.05	0.05
HXDA014	0.1	0.1	0.1
HXDA015	NA	0.4	0.4
HXDA016	NA	0.6	0.6
HXDA017	0.05	0.05	0.05
HXDA018	NA	0.5	0.5
HXDA019	NA	0.1	0.1
HXDA020	NA	0.2	0.2
HXDA021	NA	0.1	0.1
HXDA022	NA	0.2	0.2
HXDA023	NA	0.1	0.1
HXDA024	0.15	0.1	0.15
HXDA025	0.4	0.3	0.4
HXDA026	NA	0.4	0.4
HXDA027	NA	0.2	0.2
HXDA028	NA	0.5	0.5
HXDA029	0.3	0.15	0.3
HXDA030	0.05	0.02	0.05
HXDA031	NA	0.05	0.05
HXDA032	0.5	0.4	0.5
HXDA033	NA	0.7	0.7
HXDA034	0.05	0.02	0.05
HXDA035	0.05	0.05	0.05
HXDA036	0.05	0.05	0.05
Abbreviations: DA: ductal adenocarcinoma of the prostate.
