# Supplementary material for: Genomic features of liquid biopsies from patients with prostate cancer with and without ductal adenocarcinoma
Source: J Pathol Clin Res. 2025 Apr 2;11(3):e70026. doi: 10.1002/2056-4538.70026 (PMC11963801; doi:10.1002/2056-4538.70026)
Supplement: Supplementary file 3 — Table S2. cfDNA sequencing panel [file CJP2-11-e70026-s002.xlsx]

## Sheet: Table S2
Genomic features of liquid biopsies from patients with prostate cancer with and without ductal adenocarcinoma
Q Zhu, T Wang, Y Shi, X Zhou et al. J Pathol Clin Res
https://doi.org/10.1002/2056-4538.70026
Table S2. cfDNA sequencing panel
Gene	Pathway
AR	AR pathway
FOXA1	AR pathway
FOXP1	AR pathway
NCOR1	AR pathway
NCOR2	AR pathway
SPOP	AR pathway
ZBTB16	AR pathway
CCND1	Cell Cycle
CDKN1B	Cell Cycle
CDKN2A	Cell Cycle
MDM2	Cell Cycle
RB1	Cell Cycle
TP53	Cell Cycle
CHD1	Chromatin modifier
KDM6A	Chromatin modifier
KMT2C	Chromatin modifier
KMT2D	Chromatin modifier
ABRAXAS1	DDR
ATM	DDR
ATR	DDR
BARD1	DDR
BRCA1	DDR
BRCA2	DDR
BRIP1	DDR
CDK12	DDR
CHEK1	DDR
CHEK2	DDR
ERCC3	DDR
FANCA	DDR
FANCE	DDR
FANCL	DDR
GEN1	DDR
HDAC2	DDR
MLH1	DDR
MLH3	DDR
MRE11A	DDR
MSH2	DDR
MSH6	DDR
NBN	DDR
PALB2	DDR
PMS2	DDR
RAD51	DDR
RAD51B	DDR
RAD51C	DDR
RAD51D	DDR
RAD54L	DDR
BRAF	MAPK pathway
EGFR	MAPK pathway
HRAS	MAPK pathway
KRAS	MAPK pathway
MAP2K1	MAPK pathway
NTRK1	MAPK pathway
NTRK2	MAPK pathway
NTRK3	MAPK pathway
AURKA	Neuroendocrine transformation
CYLD	Neuroendocrine transformation
MYCN	Neuroendocrine transformation
SBDS	Neuroendocrine transformation
AKT1	PI3K pathway
AKT2	PI3K pathway
PIK3CA	PI3K pathway
PIK3CB	PI3K pathway
PIK3R1	PI3K pathway
PTEN	PI3K pathway
STK11	PI3K pathway
TSC1	PI3K pathway
TSC2	PI3K pathway
APC	WNT pathway
CTNNB1	WNT pathway
RNF43	WNT pathway
ZNRF3	WNT pathway
CYP2C19	Other
DNMT3A	Other
DPYD	Other
EPCAM	Other
ESR1	Other
HOXB13	Other
IDH1	Other
JAK1	Other
JAK2	Other
PCDH9	Other
PLXNA1	Other
PPP2R2A	Other
RARA	Other
RXRA	Other
SMAD2	Other
TMPRSS2	Other
TPMT	Other
ZFHX3	Other
UGT1A1	Other
Abbreviations: cfDNA: cell-free DNA
