# Supplementary material for: Genomic features of liquid biopsies from patients with prostate cancer with and without ductal adenocarcinoma
Source: J Pathol Clin Res. 2025 Apr 2;11(3):e70026. doi: 10.1002/2056-4538.70026 (PMC11963801; doi:10.1002/2056-4538.70026)
Supplement: Supplementary file 4 — Table S3. Comparison of mutation profiles between patients with and without DA [file CJP2-11-e70026-s004.xlsx]

## Sheet: Table S3
Genomic features of liquid biopsies from patients with prostate cancer with and without ductal adenocarcinoma
Q Zhu, T Wang, Y Shi, X Zhou et al. J Pathol Clin Res
https://doi.org/10.1002/2056-4538.70026
Table S3. Comparison of mutation profiles between patients with and without DA.
pathway/gene	mutated number in DA (-) cohort	mutation frequency (DA (-))	mutated number in DA (+) cohort	mutation frequency (DA (+))	p-value
DDR_pathway	27	0.25	8	0.222222	0.825143
AR_pathway	24	0.222222	16	0.444444	0.016995
Cell_Cycle_pathway	19	0.175926	7	0.194444	0.805383
MAPK_pathway	10	0.0925926	4	0.111111	0.749802
PI3K_pathway	10	0.0925926	6	0.166667	0.230446
Chromatin_modifier_pathway	9	0.0833333	5	0.138889	0.339663
WNT_pathway	5	0.0462963	6	0.166667	0.0287305
ABRAXAS1	0	0	0	0	1
AKT1	0	0	0	0	1
AKT2	0	0	0	0	1
APC	3	0.0277778	4	0.111111	0.0656525
AR	8	0.0740741	2	0.0555556	1
ATM	7	0.0648148	2	0.0555556	1
ATR	1	0.00925926	0	0	1
AURKA	2	0.0185185	0	0	1
BARD1	0	0	0	0	1
BRAF	4	0.037037	2	0.0555556	0.639885
BRCA1	2	0.0185185	0	0	1
BRCA2	6	0.0555556	2	0.0555556	1
BRIP1	0	0	0	0	1
CCND1	4	0.037037	1	0.0277778	1
CDK12	4	0.037037	3	0.0833333	0.366755
CDKN1B	3	0.0277778	3	0.0833333	0.165183
CDKN2A	1	0.00925926	0	0	1
CHD1	1	0.00925926	0	0	1
CHEK1	0	0	0	0	1
CHEK2	1	0.00925926	0	0	1
CTNNB1	2	0.0185185	2	0.0555556	0.260213
CYLD	1	0.00925926	0	0	1
CYP2C19	19	0.175926	5	0.138889	0.797163
DNMT3A	6	0.0555556	1	0.0277778	0.680333
DPYD	0	0	0	0	1
EGFR	3	0.0277778	0	0	0.57318
EPCAM	0	0	0	0	1
ERCC3	0	0	0	0	1
ESR1	0	0	0	0	1
FANCA	1	0.00925926	0	0	1
FANCE	0	0	0	0	1
FANCL	0	0	0	0	1
FOXA1	5	0.0462963	9	0.25	0.00121752
FOXP1	0	0	0	0	1
GEN1	0	0	0	0	1
HDAC2	0	0	0	0	1
HOXB13	0	0	0	0	1
HRAS	1	0.00925926	0	0	1
IDH1	1	0.00925926	0	0	1
JAK1	0	0	0	0	1
JAK2	2	0.0185185	0	0	1
KDM6A	4	0.037037	3	0.0833333	0.366755
KMT2C	5	0.0462963	2	0.0555556	1
KMT2D	0	0	0	0	1
KRAS	1	0.00925926	2	0.0555556	0.154265
MAP2K1	0	0	0	0	1
MDM2	0	0	1	0.0277778	0.25
MLH1	0	0	0	0	1
MLH3	0	0	1	0.0277778	0.25
MRE11A	0	0	0	0	1
MSH2	1	0.00925926	0	0	1
MSH6	2	0.0185185	0	0	1
MYCN	0	0	0	0	1
NBN	2	0.0185185	0	0	1
NCOR1	1	0.00925926	1	0.0277778	0.438811
NCOR2	3	0.0277778	0	0	0.57318
NTRK1	1	0.00925926	0	0	1
NTRK2	2	0.0185185	0	0	1
NTRK3	0	0	0	0	1
PALB2	1	0.00925926	0	0	1
PCDH9	0	0	0	0	1
PIK3CA	4	0.037037	1	0.0277778	1
PIK3CB	1	0.00925926	0	0	1
PIK3R1	1	0.00925926	2	0.0555556	0.154265
PLXNA1	0	0	0	0	1
PMS2	0	0	0	0	1
PPP2R2A	0	0	0	0	1
PTEN	6	0.0555556	2	0.0555556	1
RAD51	0	0	0	0	1
RAD51B	0	0	0	0	1
RAD51C	0	0	0	0	1
RAD51D	0	0	0	0	1
RAD54L	0	0	0	0	1
RARA	1	0.00925926	0	0	1
RB1	1	0.00925926	1	0.0277778	0.438811
RNF43	0	0	0	0	1
RXRA	0	0	0	0	1
SBDS	0	0	0	0	1
SMAD2	1	0.00925926	0	0	1
SPOP	8	0.0740741	6	0.166667	0.114583
STK11	0	0	0	0	1
TMPRSS2	0	0	0	0	1
TP53	11	0.101852	4	0.111111	1
TPMT	2	0.0185185	0	0	1
TSC1	0	0	0	0	1
TSC2	0	0	1	0.0277778	0.25
UGT1A1	16	0.148148	2	0.0555556	0.242613
ZBTB16	0	0	0	0	1
ZFHX3	3	0.0277778	0	0	0.57318
ZNRF3	0	0	0	0	1
Abbreviations: DA: ductal adenocarcinoma of the prostate.
